# Supplementary material for: Mitochondrial-Targeted Therapies Require Mitophagy to Prevent Oxidative Stress Induced by SOD2 Inactivation in Hypertrophied Cardiomyocytes
Source: Antioxidants (Basel). 2022 Apr 6;11(4):723. doi: 10.3390/antiox11040723 (PMC9029275; doi:10.3390/antiox11040723)
Supplement: Supplementary file 1 [file antioxidants-11-00723-s001.zip]

Archive with 2 entries (2 files):
- antioxidants-1644144-original WB.pdf
- antioxidants-1644144-supp-done.pdf
